# Supplementary material for: Distinct roles for innexin gap junctions and hemichannels in mechanosensation
Source: eLife. 2020 Jan 29;9:e50597. doi: 10.7554/eLife.50597 (PMC7010410; doi:10.7554/eLife.50597)
Supplement: Source code 1. [file elife-50597-code1.zip]

Archive with 86 entries (83 files):
- SpikeFinder4_4/
- SpikeFinder4_4/.dropbox
- __MACOSX/
- __MACOSX/SpikeFinder4_4/
- __MACOSX/SpikeFinder4_4/._.dropbox
- SpikeFinder4_4/.DS_Store
- __MACOSX/SpikeFinder4_4/._.DS_Store
- SpikeFinder4_4/CrossCorr.m
- SpikeFinder4_4/DisplaySpikes.m
- SpikeFinder4_4/FindSpikes.m
- SpikeFinder4_4/gaussian.m
- SpikeFinder4_4/GaussianSmooth.m
- SpikeFinder4_4/GetSpikes.m
- SpikeFinder4_4/GUIEnable.m
- SpikeFinder4_4/Icon
- __MACOSX/SpikeFinder4_4/._Icon
- SpikeFinder4_4/LinearFit.m
- SpikeFinder4_4/LinearFitConstrained.m
- SpikeFinder4_4/PatchFind.m
- SpikeFinder4_4/SF_AnalyzeBaseLine.m
- SpikeFinder4_4/SF_AnalyzeBurstDetect.m
- SpikeFinder4_4/SF_AnalyzeCrossCorr.m
- SpikeFinder4_4/SF_AnalyzedShow.m
- SpikeFinder4_4/SF_AnalyzeEvent.asv
- SpikeFinder4_4/SF_AnalyzeEvent.m
- SpikeFinder4_4/SF_AnalyzeEventTrigger.m
- SpikeFinder4_4/SF_AnalyzeParents.m
- SpikeFinder4_4/SF_AnalyzePSTH.m
- SpikeFinder4_4/SF_AnalyzeSIMREC.m
- SpikeFinder4_4/SF_AnalyzeSIMREC_CorrMinLag.m
- SpikeFinder4_4/SF_AnalyzeSIMREC_MinLagHist.m
- SpikeFinder4_4/SF_AnalyzeSIMREC_TrigMean.m
- SpikeFinder4_4/SF_AnalyzeSpikeDetect.m
- SpikeFinder4_4/SF_AnalyzeSubEvents.m
- SpikeFinder4_4/SF_AnalyzeTriggeredAmplitudes.m
- SpikeFinder4_4/SF_AnSummary.m
- SpikeFinder4_4/SF_BleachCompute.m
- SpikeFinder4_4/SF_BleachComputeConstrained.m
- SpikeFinder4_4/SF_DisplayParents.m
- SpikeFinder4_4/SF_ExperimentUnSaved.m
- SpikeFinder4_4/SF_OutputFile.m
- SpikeFinder4_4/SF_Parameters.mat
- SpikeFinder4_4/SF_Parameters2GUI.m
- SpikeFinder4_4/SF_ParametersUpdate.m
- SpikeFinder4_4/SF_Path2Name.m
- SpikeFinder4_4/SF_PlotCorrelation.m
- SpikeFinder4_4/SF_PlotCrossCorr.m
- SpikeFinder4_4/SF_PlotCumHist.m
- SpikeFinder4_4/SF_PlotDistribution.m
- SpikeFinder4_4/SF_PlotManager.m
- SpikeFinder4_4/SF_PlotManualStartPeak.asv
- SpikeFinder4_4/SF_PlotManualStartPeak.m
- SpikeFinder4_4/SF_PlotMean.asv
- SpikeFinder4_4/SF_PlotMean.m
- SpikeFinder4_4/SF_PlotMeanTrace.asv
- SpikeFinder4_4/SF_PlotMeanTrace.m
- __MACOSX/SpikeFinder4_4/._SF_PlotMeanTrace.m
- SpikeFinder4_4/SF_PlotMotionOnset.m
- SpikeFinder4_4/SF_PlotOverlay.m
- __MACOSX/SpikeFinder4_4/._SF_PlotOverlay.m
- SpikeFinder4_4/SF_PlotSpikes.asv
- SpikeFinder4_4/SF_PlotSpikes.m
- SpikeFinder4_4/SF_PlotSuperimpose.m
- SpikeFinder4_4/SF_PlotTraces.asv
- SpikeFinder4_4/SF_PlotTraces.m
- SpikeFinder4_4/SF_PlotTraceStimulus.asv
- SpikeFinder4_4/SF_PlotTraceStimulus.m
- __MACOSX/SpikeFinder4_4/._SF_PlotTraceStimulus.m
- SpikeFinder4_4/SF_PlotTriggered.asv
- SpikeFinder4_4/SF_PlotTriggered.m
- __MACOSX/SpikeFinder4_4/._SF_PlotTriggered.m
- SpikeFinder4_4/SF_RecordRetrieve.m
- __MACOSX/SpikeFinder4_4/._SF_RecordRetrieve.m
- SpikeFinder4_4/SF_Update_RecordInOut.m
- SpikeFinder4_4/SF_Utility.m
- SpikeFinder4_4/SpikeFinder4.asv
- SpikeFinder4_4/SpikeFinder4.fig
- SpikeFinder4_4/SpikeFinder4.m
- __MACOSX/SpikeFinder4_4/._SpikeFinder4.m
- SpikeFinder4_4/SpikeFinder4_4.rar
- SpikeFinder4_4/test.m
- SpikeFinder4_4/TraceCompatabilize.m
- SpikeFinder4_4/TraceOffline.asv
- SpikeFinder4_4/TraceOffline.m
- SpikeFinder4_4/xticklabel_rotate.m
- __MACOSX/._SpikeFinder4_4
