# Supplementary material for: Distinct roles for innexin gap junctions and hemichannels in mechanosensation
Source: eLife. 2020 Jan 29;9:e50597. doi: 10.7554/eLife.50597 (PMC7010410; doi:10.7554/eLife.50597)
Supplement: Source code 1. [file elife-50597-code1.zip › SpikeFinder4_4/gaussian.m]

% Make a Gaussian distribution vector of width N length L centered at 1
% Normalized to sum to 1.

function z = gaussian(N,L)

Ld2 = ceil(L/2);
y = [ exp( -(((1:Ld2)-1)/N).^2 ) exp( -(((1:(L-Ld2))-(1+L-Ld2))/N).^2) ];
z = y' / sum(y);
