# Supplementary material for: Distinct roles for innexin gap junctions and hemichannels in mechanosensation
Source: eLife. 2020 Jan 29;9:e50597. doi: 10.7554/eLife.50597 (PMC7010410; doi:10.7554/eLife.50597)
Supplement: Source code 1. [file elife-50597-code1.zip › SpikeFinder4_4/LinearFit.m]

function [a b] = LinearFit(x,y)
% linear regression according to the model y = b + a*x;


[m n] = size(x);
N = m;
if m==1
    x = reshape(x, n, m);
    N = n;
end
[m n] = size(y);
if m==1
    y = reshape(y, n, m);
end
a = (N*x'*y - sum(x)*sum(y)) / (N*x'*x - sum(x)^2);
b = (sum(y) - a*sum(x)) / N;
