# Supplementary material for: Distinct roles for innexin gap junctions and hemichannels in mechanosensation
Source: eLife. 2020 Jan 29;9:e50597. doi: 10.7554/eLife.50597 (PMC7010410; doi:10.7554/eLife.50597)
Supplement: Source code 1. [file elife-50597-code1.zip › SpikeFinder4_4/SF_AnalyzeEvent.asv]

function SF_AnalyzeEvent(handles, i)

global Record

EventInd = Record.Events.EventInd;
IndIn = Record.Events.IndIn;
NumEvents = length(IndIn);
T = Record.Trace.T;
R = Record.Trace.R;
F = Record.Trace.F;
R0 = Record.Trace.R0;
BL = Record.Trace.BL;
RStart = R(EventInd(1, IndIn));

ind_strt = Record.Events.Analyzed.StrtInd(i);
ind_peak = Record.Events.Analyzed.PeakInd(i);
ind = ind_strt:ind_peak; % start to end
r = R0(ind);
f = F(ind);
t = T(ind);
ampstrt = r(end) - r(1); % difference between ratio changes relative to start of trace
ampstrt0 = (f(end) - f(1))/f(1)*100; % ratio change relative to start of spike
dt0 = 60*(t(end)-t(1)); % time from spike start to spike peak in sec
Record.Events.Analyzed.AmpStrt(i) = ampstrt;
Record.Events.Analyzed.AmpStrt0(i) = ampstrt0;
Record.Events.Analyzed.ClimbRate(i) = ampstrt0 / dt0;
if i<NumEvents
    Record.Events.Analyzed.ISI(i) = T(ind_nxt) - T(ind_strt);
end

Record.Events.EventInd(2,IndIn(i)) = Record.Events.Analyzed.PeakInd(i);
