# Supplementary material for: Distinct roles for innexin gap junctions and hemichannels in mechanosensation
Source: eLife. 2020 Jan 29;9:e50597. doi: 10.7554/eLife.50597 (PMC7010410; doi:10.7554/eLife.50597)
Supplement: Source code 1. [file elife-50597-code1.zip › SpikeFinder4_4/SF_AnalyzeEvent.m]

function SF_AnalyzeEvent(handles, i)

global Record

EventInd = Record.Events.EventInd;
IndIn = Record.Events.IndIn;
NumEvents = length(IndIn);
T = Record.Trace.T;
F = Record.Trace.F;

StrtID = Record.Events.Analyzed.StrtInd(i);
PeakID = Record.Events.Analyzed.PeakInd(i);
ind = StrtID:PeakID; % start to end
f = F(ind);
t = T(ind);
ampstrt0 = (f(end) - f(1))/f(1)*100; % ratio change relative to start of spike
dt0 = 60*(t(end)-t(1)); % time from spike start to spike peak in sec
Record.Events.Analyzed.AmpStrt0(i) = ampstrt0;
Record.Events.Analyzed.ClimbRate(i) = ampstrt0 / dt0;
if i<NumEvents
    StrtNxtID = Record.Events.Analyzed.StrtInd(i+1);
    Record.Events.Analyzed.ISI(i) = T(StrtNxtID)-T(StrtID);
end
