# Supplementary material for: Distinct roles for innexin gap junctions and hemichannels in mechanosensation
Source: eLife. 2020 Jan 29;9:e50597. doi: 10.7554/eLife.50597 (PMC7010410; doi:10.7554/eLife.50597)
Supplement: Source code 1. [file elife-50597-code1.zip › SpikeFinder4_4/SF_BleachCompute.m]

function SF_BleachCompute

global Record

EventInd = Record.Events.EventInd;
IndIn = Record.Events.IndIn;

T = Record.Trace.T;
R0 = Record.Trace.R0;

IndStart = EventInd(1,IndIn);
TStart = T(IndStart)';
% R0Start = R0(IndStart)';
R0Start = R0(IndStart)'-min(R0);

[a b] = LinearFit(TStart, log(R0Start));
r0 = exp(b);
TauBl = -1/a;
% RBl = R0/r0 - exp(-T/TauBl);
Record.Params.TauBl = TauBl;
Record.Trace.BL = r0*exp(-T/TauBl);
