# Supplementary material for: Distinct roles for innexin gap junctions and hemichannels in mechanosensation
Source: eLife. 2020 Jan 29;9:e50597. doi: 10.7554/eLife.50597 (PMC7010410; doi:10.7554/eLife.50597)
Supplement: Source code 1. [file elife-50597-code1.zip › SpikeFinder4_4/SF_BleachComputeConstrained.m]

function SF_BleachComputeConstrained
% find r0 given that tau is constrained

global Record

EventInd = Record.Events.EventInd;
IndIn = Record.Events.IndIn;

T = Record.Trace.T;
R0 = Record.Trace.R0;

IndStart = EventInd(1,IndIn);
TStart = T(IndStart);
R0Start = R0(IndStart);

TauBl = Record.Params.TauBl;
r0 = (R0Start*(exp(-TStart/TauBl))') / sum(exp(-TStart/TauBl));

Record.Trace.BL = r0*exp(-T/TauBl);
