# Supplementary material for: Distinct roles for innexin gap junctions and hemichannels in mechanosensation
Source: eLife. 2020 Jan 29;9:e50597. doi: 10.7554/eLife.50597 (PMC7010410; doi:10.7554/eLife.50597)
Supplement: Source code 1. [file elife-50597-code1.zip › SpikeFinder4_4/SF_DisplayParents.m]

function SF_DisplayParents(handles)

global Record IDs

if ~isempty(Record) && isfield(Record, 'ParentEvents') && ~isempty(Record.ParentEvents.ParentInd)
    ParentList = num2str(Record.Trace.T(Record.ParentEvents.ParentInd(1,:))', '%4.1f');
else
    ParentList = {};
end
set(handles.listbox_ParentEvnts, 'String', ParentList, 'Value', IDs.Parent);

ParentColor = [1 0 0];
if ~isfield(Record.Flags, 'ParentEventsAnalyzed') || (isfield(Record.Flags, 'ParentEventsAnalyzed') && Record.Flags.ParentEventsAnalyzed)
    ParentColor = [0 0 0];
end
set(handles.pushbutton_ParentEvntAnalyze, 'ForeGroundColor', ParentColor);
