# Supplementary material for: Distinct roles for innexin gap junctions and hemichannels in mechanosensation
Source: eLife. 2020 Jan 29;9:e50597. doi: 10.7554/eLife.50597 (PMC7010410; doi:10.7554/eLife.50597)
Supplement: Source code 1. [file elife-50597-code1.zip › SpikeFinder4_4/SF_ExperimentUnSaved.m]

function SF_ExperimentUnSaved(handles)

global Experiment IDs Record

Experiment.Groups(IDs.Group).Group.Records(IDs.Record).Record = Record;
Experiment.Flags.Saved = 0;
set(handles.text_ExperimentFile, 'String', ['*' Experiment.Name]);
set(handles.pushbutton_ExperimentSave, 'ForegroundColor', [1 0 0]);
