# Supplementary material for: Distinct roles for innexin gap junctions and hemichannels in mechanosensation
Source: eLife. 2020 Jan 29;9:e50597. doi: 10.7554/eLife.50597 (PMC7010410; doi:10.7554/eLife.50597)
Supplement: Source code 1. [file elife-50597-code1.zip › SpikeFinder4_4/SF_Parameters2GUI.m]

function SF_Parameters2GUI(handles, Type)

global Params
eval(sprintf('N = numel(Params.%s.Names);', Type));
for i=1:N
    eval(sprintf('tag = Params.%s.Tags{i};', Type));
    if isfield(handles, tag)
        eval(sprintf('h = handles.%s;', tag));
        eval(sprintf('strvalue = Params.%s.Values{i};', Type));
        set(h, 'String', strvalue);
    end
end
