# Supplementary material for: Distinct roles for innexin gap junctions and hemichannels in mechanosensation
Source: eLife. 2020 Jan 29;9:e50597. doi: 10.7554/eLife.50597 (PMC7010410; doi:10.7554/eLife.50597)
Supplement: Source code 1. [file elife-50597-code1.zip › SpikeFinder4_4/SF_Path2Name.m]

function name = SF_Path2Name(pathname, depth)

name = [];
N = length(pathname);
k1 = strfind(pathname, '/');
k2 = strfind(pathname, '\');
if ~isempty(k1)
    k = k1;
else
    k = k2;
end

if ~isempty(k) && N
    Nk = length(k);
    n = min(Nk, depth);
    name = pathname(k(Nk-n+1):N);
end
