# Supplementary material for: Distinct roles for innexin gap junctions and hemichannels in mechanosensation
Source: eLife. 2020 Jan 29;9:e50597. doi: 10.7554/eLife.50597 (PMC7010410; doi:10.7554/eLife.50597)
Supplement: Source code 1. [file elife-50597-code1.zip › SpikeFinder4_4/SF_PlotSpikes.asv]

function SF_PlotSpikes(handles, Type, i)

global Record Params

if Params.Motion.Blind ==0 || i
    PlotWhatList = get(handles.popupmenu_PlotWhat, 'String');
    PlotWhatID = get(handles.popupmenu_PlotWhat, 'Value');
    if strcmpi(PlotWhatList{PlotWhatID}, 'Ratio')
        R = Record.Trace.R;
    elseif strcmpi(PlotWhatList{PlotWhatID}, 'Fluorescence')
        R = Record.Trace.F;
    end
    Y = Record.Trace.Y;
    C = Record.Trace.C;
    T = Record.Trace.T;

    eval(sprintf('EventInd = Record.%s.EventInd;', Type));
    eval(sprintf('IndIn = Record.%s.IndIn;', Type));

    if strcmp(Type, 'Events')
        c = 'r';
    elseif strcmp(Type, 'SubEvents')
        c = 'g';
    end
    clStart = ['*' c];
    clPeak = ['o', c];

    % plotting
    % --------
    axes(handles.axes_YFP)
    hold on
    plot(T(EventInd(1,IndIn)), Y(EventInd(1,IndIn)), clStart);
    plot(T(EventInd(2,IndIn)), Y(EventInd(2,IndIn)), clPeak);
    axis off
    xlim(Record.Axis.Lim(1:2))
    % if Parameters.StimFlag
    %     plot(repmat(Tall(StimStart), 2,1), [-1 1], 'r:')
    %     plot(repmat(Tall(StimEnd), 2,1), [-1 1], 'g:')
    % end

    axes(handles.axes_CFP)
    hold on
    plot(T(EventInd(1,IndIn)), C(EventInd(1,IndIn)), clStart);
    plot(T(EventInd(2,IndIn)), C(EventInd(2,IndIn)), clPeak);
    axis off
    xlim(Record.Axis.Lim(1:2))

    axes(handles.axes_Ratio)
    hold on
    plot(T(EventInd(1,IndIn)), R(EventInd(1,IndIn)), clStart);
    plot(T(EventInd(2,IndIn)), R(EventInd(2,IndIn)), clPeak);
    if nargin == 3
    %     text(T(EventInd(1,i)), R(EventInd(1,i))-10, '\uparrow', 'HorizontalAlignment', 'Center', 'Color', [0 0 1], 'FontWeight', 'demi')
        text(T(EventInd(2,i)), R(EventInd(2,i)), '\downarrow', 'HorizontalAlignment', 'Center', 'Color', [0 0 1],...
            'VerticalAlignment', 'Bottom', 'FontSize', 14)
    end
    if strcmpi(PlotWhatList{PlotWhatID}, 'Ratio')
        axis(Record.Axis.Lim)
    elseif strcmpi(PlotWhatList{PlotWhatID}, 'Fluorescence')
        set(handles.axes_Ratio, 'XLim', Record.Axis.Lim(1:2))
    end


    % disp(RAmps(SpikeIDs));
    % disp(sprintf('Mean spike amplitude = %2.2f', mean(RAmps(SpikeIDs))));
    % disp(sprintf('Mean spike frequency = %2.2f spikes/min', length(SpikeIDs)/T(end)*60));
    % 
    % Rs = T(Spikes(SpikeIDs,1));
    % Ms = T(MSpikes(:,2));
end
