# Supplementary material for: Distinct roles for innexin gap junctions and hemichannels in mechanosensation
Source: eLife. 2020 Jan 29;9:e50597. doi: 10.7554/eLife.50597 (PMC7010410; doi:10.7554/eLife.50597)
Supplement: Source code 1. [file elife-50597-code1.zip › SpikeFinder4_4/SF_Update_RecordInOut.m]

function SF_Update_RecordInOut(handles)
global Record
if isempty(Record)
    set(handles.pushbutton_RecordInOut, 'String', 'In', 'ForegroundColor', [0 0 0]);
else
    if ~isfield(Record.Flags, 'In') || Record.Flags.In
        set(handles.pushbutton_RecordInOut, 'String', 'In', 'ForegroundColor', [0 1 0]);
    else
        set(handles.pushbutton_RecordInOut, 'String', 'Out', 'ForegroundColor', [1 0 0]);
    end
%     SF_PlotTraces(handles);
end
